# Supplementary material for: CaBLAM: a high-contrast bioluminescent Ca2+ indicator derived from an engineered Oplophorus gracilirostris luciferase
Source: Nat Methods. 2025 Dec 2;23(1):205–15. doi: 10.1038/s41592-025-02972-0 (PMC12791009; doi:10.1038/s41592-025-02972-0)
Supplement: Supplementary file 5 — Primer list. [file 41592_2025_2972_MOESM5_ESM.xlsx]

## Sheet: Sheet1
Name	Sequence	Primer usage notes
mNGdel9C-eKAZ-R	CAG CCA GGG TGA AAA CAT CGG TAA AGG CCT TTT GCC AC	for fusions to eKAZ N-term
mFrdel9C-eKAZ-R	CAG CCA GGG TGA AAA CGG AGT GGC GGC CCT CG	for fusions to eKAZ N-term
mNGdel7N-eKAZ-F	GCG AAA ACA TCC TGG CTG ATA ACA TGG CCT CTC TCC CAG C	for fusions to eKAZ N-term
mFrdel10N-eKAZ-F	GCG AAA ACA TCC TGG CTG CTA TCA TCA AGG AGT TCA TGC G	for fusions to eKAZ N-term
eKAZ-N-F	GTT TTC ACC CTG GCT GAC TTC G	for N-terminal FP fusion constructs
eKAZ-mNGd9N-R	GGGAGAGAGGCCATAGGAGGAGAGATCTTTTTAAACAGACGCCAACCG	construction of eKAZ-PP-Δ9N_mNG
mNGd9N-PP-F	cctcctatggcctctctcccagcg	construction of eKAZ-PP-Δ9N_mNG
mNG_pNCST-F	gaaaacctgtacttccagggtatggtgagcaagggcgag	construction of eKAZ-PP-Δ9N_mNG
eKAZ-C-R	AGC CAG GAT GTT TTC GCA CAG	construction of eKAZ-PP-Δ9N_mNG
eKAZ-pNCST-F	gaaaacctgtacttccagggtgttttcaccctggctgacttcg	construction of mNGΔ7C-PP-Δ5N_eKAZ
eKAZ-mNGd7C-F	ctttaccgatgtgatgcctcctgttttcaccctggctgacttcg	construction of mNGΔ7C-PP-Δ5N_eKAZ
mNGd7C-PP-R	AGGAGGCATCACATCGGTAAAGGCCTTTTGC	construction of mNGΔ7C-PP-Δ5N_eKAZ
mNG_pNCST-R	GCAGCCGGATCAAACGTCACTTGTACAGCTCGTCCATGCC	construction of mNGΔ7C-PP-Δ5N_eKAZ
mNG-eK-link3X-R	GTC AGC CAG GGT GAA AAC ASB ASB ASB GGT AAA GGC CTT TTG CCA CTC C	linker optimization
mNG-eK-link2X-R	GTC AGC CAG GGT GAA AAC ASB ASB GGT AAA GGC CTT TTG CCA CTC C	linker optimization
mNG-eK-link1X-R	GTC AGC CAG GGT GAA AAC ASB GGT AAA GGC CTT TTG CCA CTC C	linker optimization
mNG-eK-link0X-R	GTC AGC CAG GGT GAA AAC ASB AAA GGC CTT TTG CCA CTC CTT G	linker optimization
eKAZ-d7C-0-F	caaaaggcctttaccgatgtgatg GTTTTCACCCTGGCTGACTTCG	linker optimization
eKAZ-d8C-F	caaaaggcctttaccgatgtg GTTTTCACCCTGGCTGACTTCG	linker optimization
eKAZ-d7C-P-F	caaaaggcctttaccgatgtgatg CCT GTTTTCACCCTGGCTGACTTCG	linker optimization
eKAZ-d7C-PPP-F	caaaaggcctttaccgatgtgatg CCTCCACCT GTTTTCACCCTGGCTGACTTCG	linker optimization
mNG-linklib-R	ATC GGT AAA GGC CTT TTG CCA CTC	linker optimization
mNG-2XPPX2-eK-F	GCAAAAGGCCTTTACCGATGTGATG VMKCCTCCTVMK GTTTTCACCCTGGCTGACTTCG	linker optimization
mNG-1XPPX2-eK-F	GCAAAAGGCCTTTACCGATGTG VMKCCTCCTVMK GTTTTCACCCTGGCTGACTTCG	linker optimization
mNG-0XPPX2-eK-F	GCAAAAGGCCTTTACCGAT VMKCCTCCTVMK GTTTTCACCCTGGCTGACTTCG	linker optimization
mNG-2XPPX1-eK-F	GCAAAAGGCCTTTACCGATGTGATG VMKCCTCCTVMK TTCACCCTGGCTGACTTCGTTG	linker optimization
mNG-1XPPX1-eK-F	GCAAAAGGCCTTTACCGATGTG VMKCCTCCTVMK TTCACCCTGGCTGACTTCGTTG	linker optimization
mNG-0XPPX1-eK-F	GCAAAAGGCCTTTACCGAT VMKCCTCCTVMK TTCACCCTGGCTGACTTCGTTG	linker optimization
mNG-2XPPX0-eK-F	GCAAAAGGCCTTTACCGATGTGATG VMKCCTCCTVMK ACCCTGGCTGACTTCGTTGGTG	linker optimization
mNG-1XPPX0-eK-F	GCAAAAGGCCTTTACCGATGTG VMKCCTCCTVMK ACCCTGGCTGACTTCGTTGGTG	linker optimization
mNG-0XPPX0-eK-F	GCAAAAGGCCTTTACCGAT VMKCCTCCTVMK ACCCTGGCTGACTTCGTTGGTG	linker optimization
PP-eKL9-F	CCTCCTGTTTTCACCCTGGC	linker optimization
eKL9-pNCST-F	gaaaacctgtacttccagggt GTTTTCACCCTGGCTGACTTC	linker optimization
eKAZ-F	GTT TTC ACC CTG GCT GAC TTC GTT G	longer N-terminal primer for eKAZ
eKS11-pNCST-F	gaaaacctgtacttccagggt GTTTTCACCCTGGCTGACTTCG	Construction of eKL9-S11
eKS11-pNCST-R	GCA GCC GGA TCA AAC GTC A A GAG ATC TTT TTA AAC AGA CGC CAA CCG	Construction of eKL9-S11
eKL9h-pNCST-F	GAA AAC CTG TAC TTC CAG GGT ATG GAG GAC TTC GTT GGT GAC TGG	Construction of eKL9h
eK-56-R	GTCGATTTTCAGACCGTTTTCAC	site-directed mutagenesis
eK-92-3-F	GACCACCACTTCAAAATCATC WKgVMK TACGGTACCCTGGTTATCGACG	site-directed mutagenesis
eK-92-3-R	GATGATTTTGAAGTGGTGGTCGTC	site-directed mutagenesis
eK-56-F	GAAAACGGTCTGAAAATCGAC RNC CACGTTATCATCCCGTACG	site-directed mutagenesis
eKL6E2-72-F	ATCGAAGAGATCTTCAAAGTTGTTTACC	site-directed mutagenesis
eKL6E2-30-R	AGAAGACAGACCACCCTGTTCCAG	site-directed mutagenesis
eKL6E2-30-34-F	GAACAGGGTGGTCTGTCTTCT VDKctccagRMK CTGGCTGTTTCTGTGACTCCG	site-directed mutagenesis
eKL6E2-68-72-R	CAA CTT TGA AGA TCT CTT CGA TMW GAG CCA TCT GAW MAG CAG ACA GAC CTT CGT ACG G	site-directed mutagenesis
eKL9h-22-R	CACAGAAGACACACCACCCTGTTCTRHAACCTGGTCCAGGTTGTAAGC	site-directed mutagenesis
eKL9h-33-F	CAGGGTGGTGTGTCTTCTGTGCTCVAKACGCTGGCTGTTTCTGTGAC	site-directed mutagenesis
eKL9h-56-R	CTTCGTACGGGATGATAACGTGMNNGTCGATTTTCAGACCGTTTTCAC	site-directed mutagenesis
eKL9h-56-F	CACGTTATCATCCCGTACGAAG	site-directed mutagenesis
eKL9h-18-R	GTTGTAAGCAGCGGTCTGCTC	site-directed mutagenesis
eKL9h-18-19X-F	GCAGACCGCTGCTTACAAC NNKVWK CAGGTTCTGGAACAGGGTGGTG	site-directed mutagenesis
eKL9h-162X-R	tcagttagagatcttttcaaacagMNBCCAACCGGACACACCGTTG	site-directed mutagenesis
eKL9h-162-F	CTGTTTGAAAAGATCTCTAACTGACGTTTGATC	site-directed mutagenesis
d5n_ekl9h-F	GAGGACTTCGTTGGTGACTGGG	site-directed mutagenesis
mNG_eK_pep_LLKKISN_8-R	ACCAACGAAGTCTTCAAATCCGGTAAAGG	site-directed mutagenesis
mNG_eK_pep_LLKKISN_9A-F	GGATTTGAAGACTTCGTTGGTGCTTGGGAACAGACCGCTGCTTACAAC	site-directed mutagenesis
mNG_eK_pep_LLKKISN_9E-F	GGATTTGAAGACTTCGTTGGTGAATGGGAACAGACCGCTGCTTACAAC	site-directed mutagenesis
mNG_eK_pep_LLKKISN_9F-F	GGATTTGAAGACTTCGTTGGTTTCTGGGAACAGACCGCTGCTTACAAC	site-directed mutagenesis
mNG_eK_pep_LLKKISN_9G-F	GGATTTGAAGACTTCGTTGGTGGTTGGGAACAGACCGCTGCTTACAAC	site-directed mutagenesis
mNG_eK_pep_LLKKISN_9H-F	GGATTTGAAGACTTCGTTGGTCATTGGGAACAGACCGCTGCTTACAAC	site-directed mutagenesis
mNG_eK_pep_LLKKISN_9I-F	GGATTTGAAGACTTCGTTGGTATCTGGGAACAGACCGCTGCTTACAAC	site-directed mutagenesis
mNG_eK_pep_LLKKISN_9K-F	GGATTTGAAGACTTCGTTGGTAAGTGGGAACAGACCGCTGCTTACAAC	site-directed mutagenesis
mNG_eK_pep_LLKKISN_9L-F	GGATTTGAAGACTTCGTTGGTCTGTGGGAACAGACCGCTGCTTACAAC	site-directed mutagenesis
mNG_eK_pep_LLKKISN_9M-F	GGATTTGAAGACTTCGTTGGTATGTGGGAACAGACCGCTGCTTACAAC	site-directed mutagenesis
mNG_eK_pep_LLKKISN_9N-F	GGATTTGAAGACTTCGTTGGTAACTGGGAACAGACCGCTGCTTACAAC	site-directed mutagenesis
mNG_eK_pep_LLKKISN_9P-F	GGATTTGAAGACTTCGTTGGTCCTTGGGAACAGACCGCTGCTTACAAC	site-directed mutagenesis
mNG_eK_pep_LLKKISN_9Q-F	GGATTTGAAGACTTCGTTGGTCAGTGGGAACAGACCGCTGCTTACAAC	site-directed mutagenesis
mNG_eK_pep_LLKKISN_9R-F	GGATTTGAAGACTTCGTTGGTCGTTGGGAACAGACCGCTGCTTACAAC	site-directed mutagenesis
mNG_eK_pep_LLKKISN_9S-F	GGATTTGAAGACTTCGTTGGTTCTTGGGAACAGACCGCTGCTTACAAC	site-directed mutagenesis
mNG_eK_pep_LLKKISN_9T-F	GGATTTGAAGACTTCGTTGGTACCTGGGAACAGACCGCTGCTTACAAC	site-directed mutagenesis
mNG_eK_pep_LLKKISN_9V-F	GGATTTGAAGACTTCGTTGGTGTTTGGGAACAGACCGCTGCTTACAAC	site-directed mutagenesis
mNG_eK_pep_LLKKISN_9W-F	GGATTTGAAGACTTCGTTGGTTGGTGGGAACAGACCGCTGCTTACAAC	site-directed mutagenesis
mNG_eK_pep_LLKKISN_9Y-F	GGATTTGAAGACTTCGTTGGTTACTGGGAACAGACCGCTGCTTACAAC	site-directed mutagenesis
mNG_eK_pep_LLKKISN_9-R	GTCACCAACGAAGTCTTCAAATCCGGTAAAG	site-directed mutagenesis
mNG_eK_pep_LLKKISN_10A-F	GATTTGAAGACTTCGTTGGTGACGCTGAACAGACCGCTGCTTACAACCTGG	site-directed mutagenesis
mNG_eK_pep_LLKKISN_10D-F	GATTTGAAGACTTCGTTGGTGACGACGAACAGACCGCTGCTTACAACCTGG	site-directed mutagenesis
mNG_eK_pep_LLKKISN_10E-F	GATTTGAAGACTTCGTTGGTGACGAAGAACAGACCGCTGCTTACAACCTGG	site-directed mutagenesis
mNG_eK_pep_LLKKISN_10F-F	GATTTGAAGACTTCGTTGGTGACTTCGAACAGACCGCTGCTTACAACCTGG	site-directed mutagenesis
mNG_eK_pep_LLKKISN_10G-F	GATTTGAAGACTTCGTTGGTGACGGTGAACAGACCGCTGCTTACAACCTGG	site-directed mutagenesis
mNG_eK_pep_LLKKISN_10H-F	GATTTGAAGACTTCGTTGGTGACCATGAACAGACCGCTGCTTACAACCTGG	site-directed mutagenesis
mNG_eK_pep_LLKKISN_10I-F	GATTTGAAGACTTCGTTGGTGACATCGAACAGACCGCTGCTTACAACCTGG	site-directed mutagenesis
mNG_eK_pep_LLKKISN_10K-F	GATTTGAAGACTTCGTTGGTGACAAGGAACAGACCGCTGCTTACAACCTGG	site-directed mutagenesis
mNG_eK_pep_LLKKISN_10L-F	GATTTGAAGACTTCGTTGGTGACCTGGAACAGACCGCTGCTTACAACCTGG	site-directed mutagenesis
mNG_eK_pep_LLKKISN_10M-F	GATTTGAAGACTTCGTTGGTGACATGGAACAGACCGCTGCTTACAACCTGG	site-directed mutagenesis
mNG_eK_pep_LLKKISN_10N-F	GATTTGAAGACTTCGTTGGTGACAACGAACAGACCGCTGCTTACAACCTGG	site-directed mutagenesis
mNG_eK_pep_LLKKISN_10P-F	GATTTGAAGACTTCGTTGGTGACCCTGAACAGACCGCTGCTTACAACCTGG	site-directed mutagenesis
mNG_eK_pep_LLKKISN_10Q-F	GATTTGAAGACTTCGTTGGTGACCAGGAACAGACCGCTGCTTACAACCTGG	site-directed mutagenesis
mNG_eK_pep_LLKKISN_10R-F	GATTTGAAGACTTCGTTGGTGACCGTGAACAGACCGCTGCTTACAACCTGG	site-directed mutagenesis
mNG_eK_pep_LLKKISN_10S-F	GATTTGAAGACTTCGTTGGTGACTCTGAACAGACCGCTGCTTACAACCTGG	site-directed mutagenesis
mNG_eK_pep_LLKKISN_10T-F	GATTTGAAGACTTCGTTGGTGACACCGAACAGACCGCTGCTTACAACCTGG	site-directed mutagenesis
mNG_eK_pep_LLKKISN_10V-F	GATTTGAAGACTTCGTTGGTGACGTTGAACAGACCGCTGCTTACAACCTGG	site-directed mutagenesis
mNG_eK_pep_LLKKISN_10W-F	GATTTGAAGACTTCGTTGGTGACTGGGAACAGACCGCTGCTTACAACCTGG	site-directed mutagenesis
mNG_eK_pep_LLKKISN_10Y-F	GATTTGAAGACTTCGTTGGTGACTACGAACAGACCGCTGCTTACAACCTGG	site-directed mutagenesis
mNG_eK_pep_LLKKISN_12-R	CTGTTCCCAGTCACCAACGAAGTCTTC	site-directed mutagenesis
mNG_eK_pep_LLKKISN_13A-F	GTTGGTGACTGGGAACAGGCTGCTGCTTACAACCTGGACCAGGTTC	site-directed mutagenesis
mNG_eK_pep_LLKKISN_13D-F	GTTGGTGACTGGGAACAGGACGCTGCTTACAACCTGGACCAGGTTC	site-directed mutagenesis
mNG_eK_pep_LLKKISN_13E-F	GTTGGTGACTGGGAACAGGAAGCTGCTTACAACCTGGACCAGGTTC	site-directed mutagenesis
mNG_eK_pep_LLKKISN_13G-F	GTTGGTGACTGGGAACAGGGTGCTGCTTACAACCTGGACCAGGTTC	site-directed mutagenesis
mNG_eK_pep_LLKKISN_13H-F	GTTGGTGACTGGGAACAGCATGCTGCTTACAACCTGGACCAGGTTC	site-directed mutagenesis
mNG_eK_pep_LLKKISN_13I-F	GTTGGTGACTGGGAACAGATCGCTGCTTACAACCTGGACCAGGTTC	site-directed mutagenesis
mNG_eK_pep_LLKKISN_13K-F	GTTGGTGACTGGGAACAGAAGGCTGCTTACAACCTGGACCAGGTTC	site-directed mutagenesis
mNG_eK_pep_LLKKISN_13L-F	GTTGGTGACTGGGAACAGCTGGCTGCTTACAACCTGGACCAGGTTC	site-directed mutagenesis
mNG_eK_pep_LLKKISN_13M-F	GTTGGTGACTGGGAACAGATGGCTGCTTACAACCTGGACCAGGTTC	site-directed mutagenesis
mNG_eK_pep_LLKKISN_13N-F	GTTGGTGACTGGGAACAGAACGCTGCTTACAACCTGGACCAGGTTC	site-directed mutagenesis
mNG_eK_pep_LLKKISN_13P-F	GTTGGTGACTGGGAACAGCCTGCTGCTTACAACCTGGACCAGGTTC	site-directed mutagenesis
mNG_eK_pep_LLKKISN_13Q-F	GTTGGTGACTGGGAACAGCAGGCTGCTTACAACCTGGACCAGGTTC	site-directed mutagenesis
mNG_eK_pep_LLKKISN_13R-F	GTTGGTGACTGGGAACAGCGTGCTGCTTACAACCTGGACCAGGTTC	site-directed mutagenesis
mNG_eK_pep_LLKKISN_13S-F	GTTGGTGACTGGGAACAGTCTGCTGCTTACAACCTGGACCAGGTTC	site-directed mutagenesis
mNG_eK_pep_LLKKISN_13V-F	GTTGGTGACTGGGAACAGGTTGCTGCTTACAACCTGGACCAGGTTC	site-directed mutagenesis
mNG_eK_pep_LLKKISN_13W-F	GTTGGTGACTGGGAACAGTGGGCTGCTTACAACCTGGACCAGGTTC	site-directed mutagenesis
mNG_eK_pep_LLKKISN_13Y-F	GTTGGTGACTGGGAACAGTACGCTGCTTACAACCTGGACCAGGTTC	site-directed mutagenesis
mNG_eK_pep_LLKKISN_145-R	AGGGGTGATCAGACGTTCGTCG	site-directed mutagenesis
mNG_eK_pep_LLKKISN_146A-F	GAACGTCTGATCACCCCTGCTGGTTCTATGCTGTTCCGTGTTACCATCAAC	site-directed mutagenesis
mNG_eK_pep_LLKKISN_146E-F	GAACGTCTGATCACCCCTGAAGGTTCTATGCTGTTCCGTGTTACCATCAAC	site-directed mutagenesis
mNG_eK_pep_LLKKISN_146F-F	GAACGTCTGATCACCCCTTTCGGTTCTATGCTGTTCCGTGTTACCATCAAC	site-directed mutagenesis
mNG_eK_pep_LLKKISN_146G-F	GAACGTCTGATCACCCCTGGTGGTTCTATGCTGTTCCGTGTTACCATCAAC	site-directed mutagenesis
mNG_eK_pep_LLKKISN_146H-F	GAACGTCTGATCACCCCTCATGGTTCTATGCTGTTCCGTGTTACCATCAAC	site-directed mutagenesis
mNG_eK_pep_LLKKISN_146I-F	GAACGTCTGATCACCCCTATCGGTTCTATGCTGTTCCGTGTTACCATCAAC	site-directed mutagenesis
mNG_eK_pep_LLKKISN_146K-F	GAACGTCTGATCACCCCTAAGGGTTCTATGCTGTTCCGTGTTACCATCAAC	site-directed mutagenesis
mNG_eK_pep_LLKKISN_146L-F	GAACGTCTGATCACCCCTCTGGGTTCTATGCTGTTCCGTGTTACCATCAAC	site-directed mutagenesis
mNG_eK_pep_LLKKISN_146M-F	GAACGTCTGATCACCCCTATGGGTTCTATGCTGTTCCGTGTTACCATCAAC	site-directed mutagenesis
mNG_eK_pep_LLKKISN_146N-F	GAACGTCTGATCACCCCTAACGGTTCTATGCTGTTCCGTGTTACCATCAAC	site-directed mutagenesis
mNG_eK_pep_LLKKISN_146P-F	GAACGTCTGATCACCCCTCCTGGTTCTATGCTGTTCCGTGTTACCATCAAC	site-directed mutagenesis
mNG_eK_pep_LLKKISN_146Q-F	GAACGTCTGATCACCCCTCAGGGTTCTATGCTGTTCCGTGTTACCATCAAC	site-directed mutagenesis
mNG_eK_pep_LLKKISN_146R-F	GAACGTCTGATCACCCCTCGTGGTTCTATGCTGTTCCGTGTTACCATCAAC	site-directed mutagenesis
mNG_eK_pep_LLKKISN_146S-F	GAACGTCTGATCACCCCTTCTGGTTCTATGCTGTTCCGTGTTACCATCAAC	site-directed mutagenesis
mNG_eK_pep_LLKKISN_146T-F	GAACGTCTGATCACCCCTACCGGTTCTATGCTGTTCCGTGTTACCATCAAC	site-directed mutagenesis
mNG_eK_pep_LLKKISN_146V-F	GAACGTCTGATCACCCCTGTTGGTTCTATGCTGTTCCGTGTTACCATCAAC	site-directed mutagenesis
mNG_eK_pep_LLKKISN_146W-F	GAACGTCTGATCACCCCTTGGGGTTCTATGCTGTTCCGTGTTACCATCAAC	site-directed mutagenesis
mNG_eK_pep_LLKKISN_146Y-F	GAACGTCTGATCACCCCTTACGGTTCTATGCTGTTCCGTGTTACCATCAAC	site-directed mutagenesis
mNG_eK_pep_LLKKISN_13F-F	GTTGGTGACTGGGAACAGTTCGCTGCTTACAACCTGGACCAGGTTC	site-directed mutagenesis
mNG_eK_pep_LLKKISN_9AF-F	GGCCCGGGATCCACCGGTCGCCACCATGTTCGGTGCTATCCAGCTGGAC	site-directed mutagenesis
mNG_eKpep_LLKKISN_9AF-F	CGGATTTGAAGACTTCGTTGGTGCTTTCGAACAGACCGCTGCTTACAACCTG	site-directed mutagenesis
mNG_eKpep_LLKKISN_9LF-F	CGGATTTGAAGACTTCGTTGGTGTGTTCGAACAGACCGCTGCTTACAACCTG	site-directed mutagenesis
mNG_eKpep_LLKKISN_9YF-F	CGGATTTGAAGACTTCGTTGGTTACTTCGAACAGACCGCTGCTTACAACCTG	site-directed mutagenesis
eK_ISN_L18I-R	CCTGTTCCAGAACCTGGTCgatGTTGTAAGCAGCGGTCTGTTCCC	site-directed mutagenesis
eK_ISN_L18V-R	CCTGTTCCAGAACCTGGTCaacGTTGTAAGCAGCGGTCTGTTCCC	site-directed mutagenesis
ek_ISN_19-F	GACCAGGTTCTGGAACAGGGTG	site-directed mutagenesis
eK_ISN_L22I-R	GAAGAAACACCACCCTGTTCgatAACCTGGTCCAGGTTGTAAGCAG	site-directed mutagenesis
eK_ISN_L22V-R	GAAGAAACACCACCCTGTTCaacAACCTGGTCCAGGTTGTAAGCAG	site-directed mutagenesis
ek_ISN_23-F	GAACAGGGTGGTGTTTCTTCTGTTCTG	site-directed mutagenesis
eK_ISN_L52I-R	GGATGATAACATGGATGTCGATCTTgatACCGTTTTCACCAGAACGAACGATAC	site-directed mutagenesis
eK_ISN_L52V-R	GGATGATAACATGGATGTCGATCTTaacACCGTTTTCACCAGAACGAACGATAC	site-directed mutagenesis
ek_ISN_53-F	AAGATCGACATCCATGTTATCATCCCTTACG	site-directed mutagenesis
eK_ISN_L65A-R	GCCATCTGGTCAGCAGAagcACCTTCGTAAGGGATGATAACATGGATGTC	site-directed mutagenesis
ek_ISN_66-F	TCTGCTGACCAGATGGCTCATATCG	site-directed mutagenesis
eK_ISN_L97I-R	GGGTAACACCGTCGATAACgatGGTACCGTATTCCATGATAACCTTGAAATGATG	site-directed mutagenesis
eK_ISN_L97V-R	GGGTAACACCGTCGATAACaacGGTACCGTATTCCATGATAACCTTGAAATGATG	site-directed mutagenesis
ek_ISN_98-F	GTTATCGACGGTGTTACCCCTAACATG	site-directed mutagenesis
eK_ISN_L131I-R	CGATGATCTTGTTACCGTTCCAgatGGTACCGGTAACGGTGATCTTCTTACC	site-directed mutagenesis
ek_ISN_131-F	TGGAACGGTAACAAGATCATCGACG	site-directed mutagenesis
eK_ISN_L142Q-R	GAACCGTCAGGGGTGATctgACGTTCGTCGATGATCTTGTTACCGTTC	site-directed mutagenesis
ek_ISN_143-F	ATCACCCCTGACGGTTCTATGCTG	site-directed mutagenesis
eK_ISN_L65F-R	GCCATCTGGTCAGCAGAgaaACCTTCGTAAGGGATGATAACATGGATGTC	site-directed mutagenesis
mNG_eK_IE_22F	GAAGAAACACCACCCTGTTCttcAACCTGGTCCAGGTTGTAAGCAG	site-directed mutagenesis
mNG_eK_IE_22M	GAAGAAACACCACCCTGTTCatgAACCTGGTCCAGGTTGTAAGCAG	site-directed mutagenesis
mNG_eK_IE_22P	GAAGAAACACCACCCTGTTCcctAACCTGGTCCAGGTTGTAAGCAG	site-directed mutagenesis
mNG_eK_IE_22T	GAAGAAACACCACCCTGTTCaccAACCTGGTCCAGGTTGTAAGCAG	site-directed mutagenesis
mNG_eK_IE_22A	GAAGAAACACCACCCTGTTCgctAACCTGGTCCAGGTTGTAAGCAG	site-directed mutagenesis
mNG_eK_IE_22Y	GAAGAAACACCACCCTGTTCtacAACCTGGTCCAGGTTGTAAGCAG	site-directed mutagenesis
mNG_eK_IE_22H	GAAGAAACACCACCCTGTTCcatAACCTGGTCCAGGTTGTAAGCAG	site-directed mutagenesis
mNG_eK_IE_22Q	GAAGAAACACCACCCTGTTCcagAACCTGGTCCAGGTTGTAAGCAG	site-directed mutagenesis
mNG_eK_IE_22N	GAAGAAACACCACCCTGTTCaacAACCTGGTCCAGGTTGTAAGCAG	site-directed mutagenesis
mNG_eK_IE_22K	GAAGAAACACCACCCTGTTCaagAACCTGGTCCAGGTTGTAAGCAG	site-directed mutagenesis
mNG_eK_IE_22D	GAAGAAACACCACCCTGTTCgacAACCTGGTCCAGGTTGTAAGCAG	site-directed mutagenesis
mNG_eK_IE_22E	GAAGAAACACCACCCTGTTCgaaAACCTGGTCCAGGTTGTAAGCAG	site-directed mutagenesis
mNG_eK_IE_22W	GAAGAAACACCACCCTGTTCtggAACCTGGTCCAGGTTGTAAGCAG	site-directed mutagenesis
mNG_eK_IE_22R	GAAGAAACACCACCCTGTTCcgtAACCTGGTCCAGGTTGTAAGCAG	site-directed mutagenesis
mNG_eK_IE_22S	GAAGAAACACCACCCTGTTCtctAACCTGGTCCAGGTTGTAAGCAG	site-directed mutagenesis
mNG_eK_IE_22G	GAAGAAACACCACCCTGTTCggtAACCTGGTCCAGGTTGTAAGCAG	site-directed mutagenesis
mNG_eK_IE_22G	GAAGAAACACCACCCTGTTCggtAACCTGGTCCAGGTTGTAAGCAG	site-directed mutagenesis
mNG_eK-ISN_21-R	AACCTGGTCCAGGTTGTAAGCAGC	site-directed mutagenesis
mNG_eK-ISN_22A-F	CTTACAACCTGGACCAGGTTGCTGAACAGGGTGGTGTTTCTTCTGTTCTGC	site-directed mutagenesis
mNG_eK-ISN_22D-F	CTTACAACCTGGACCAGGTTGATGAACAGGGTGGTGTTTCTTCTGTTCTGC	site-directed mutagenesis
mNG_eK-ISN_22K-F	CTTACAACCTGGACCAGGTTAAAGAACAGGGTGGTGTTTCTTCTGTTCTGC	site-directed mutagenesis
mNG_eK-ISN_22N-F	CTTACAACCTGGACCAGGTTAATGAACAGGGTGGTGTTTCTTCTGTTCTGC	site-directed mutagenesis
mNG_eK-ISN_22Q-F	CTTACAACCTGGACCAGGTTCAGGAACAGGGTGGTGTTTCTTCTGTTCTGC	site-directed mutagenesis
mNG_eK-ISN_22W-F	CTTACAACCTGGACCAGGTTTGGGAACAGGGTGGTGTTTCTTCTGTTCTGC	site-directed mutagenesis
mNG_eK-ISN_22Y-F	CTTACAACCTGGACCAGGTTTATGAACAGGGTGGTGTTTCTTCTGTTCTGC	site-directed mutagenesis
eK_Y158W -R	GTTAGAGATCTTCTTCAGCAGACGCCAACCGGTAACACCGTTGATGGTAAC	site-directed mutagenesis
eK_159 -F	CGTCTGCTGAAGAAGATCTCTAACTGACG	site-directed mutagenesis
ek_TGYfL-R	GATCAAACGTCAAGATTTCTTCAACAGGAAGTAACCGGTAACACCGTTGATGGTAAC	SSLuc and CaBLAM C-terminal peptide optimization
ek_TGYlL-R	GATCAAACGTCAAGATTTCTTCAACAGCAGGTAACCGGTAACACCGTTGATGGTAAC	SSLuc and CaBLAM C-terminal peptide optimization
ek_TGYiL-R	GATCAAACGTCAAGATTTCTTCAACAGGATGTAACCGGTAACACCGTTGATGGTAAC	SSLuc and CaBLAM C-terminal peptide optimization
ek_TGYmL-R	GATCAAACGTCAAGATTTCTTCAACAGCATGTAACCGGTAACACCGTTGATGGTAAC	SSLuc and CaBLAM C-terminal peptide optimization
ek_TGYvL-R	GATCAAACGTCAAGATTTCTTCAACAGAACGTAACCGGTAACACCGTTGATGGTAAC	SSLuc and CaBLAM C-terminal peptide optimization
ek_TGYpL-R	GATCAAACGTCAAGATTTCTTCAACAGAGGGTAACCGGTAACACCGTTGATGGTAAC	SSLuc and CaBLAM C-terminal peptide optimization
ek_TGYtL-R	GATCAAACGTCAAGATTTCTTCAACAGGGTGTAACCGGTAACACCGTTGATGGTAAC	SSLuc and CaBLAM C-terminal peptide optimization
ek_TGYaL-R	GATCAAACGTCAAGATTTCTTCAACAGAGCGTAACCGGTAACACCGTTGATGGTAAC	SSLuc and CaBLAM C-terminal peptide optimization
ek_TGYyL-R	GATCAAACGTCAAGATTTCTTCAACAGGTAGTAACCGGTAACACCGTTGATGGTAAC	SSLuc and CaBLAM C-terminal peptide optimization
ek_TGYhL-R	GATCAAACGTCAAGATTTCTTCAACAGATGGTAACCGGTAACACCGTTGATGGTAAC	SSLuc and CaBLAM C-terminal peptide optimization
ek_TGYqL-R	GATCAAACGTCAAGATTTCTTCAACAGCTGGTAACCGGTAACACCGTTGATGGTAAC	SSLuc and CaBLAM C-terminal peptide optimization
ek_TGYnL-R	GATCAAACGTCAAGATTTCTTCAACAGGTTGTAACCGGTAACACCGTTGATGGTAAC	SSLuc and CaBLAM C-terminal peptide optimization
ek_TGYkL-R	GATCAAACGTCAAGATTTCTTCAACAGCTTGTAACCGGTAACACCGTTGATGGTAAC	SSLuc and CaBLAM C-terminal peptide optimization
ek_TGYdL-R	GATCAAACGTCAAGATTTCTTCAACAGGTCGTAACCGGTAACACCGTTGATGGTAAC	SSLuc and CaBLAM C-terminal peptide optimization
ek_TGYeL-R	GATCAAACGTCAAGATTTCTTCAACAGTTCGTAACCGGTAACACCGTTGATGGTAAC	SSLuc and CaBLAM C-terminal peptide optimization
ek_TGYwL-R	GATCAAACGTCAAGATTTCTTCAACAGCCAGTAACCGGTAACACCGTTGATGGTAAC	SSLuc and CaBLAM C-terminal peptide optimization
ek_TGYsL-R	GATCAAACGTCAAGATTTCTTCAACAGAGAGTAACCGGTAACACCGTTGATGGTAAC	SSLuc and CaBLAM C-terminal peptide optimization
ek_TGYgL-R	GATCAAACGTCAAGATTTCTTCAACAGACCGTAACCGGTAACACCGTTGATGGTAAC	SSLuc and CaBLAM C-terminal peptide optimization
ek_KS_RLIRL-F	ctgttgaagaaatcttgacgtttgatccggctgc	SSLuc and CaBLAM C-terminal peptide optimization
eK_LLKKISN-R	GCAGCCGGATCAAACGTCAGTTAGAGATCTTCTTCAGCAGCTTGTAAC	SSLuc and CaBLAM C-terminal peptide optimization
ek_pep_CEKISN-R	CCGTCTGTGCGAAAAGATCTCTAACTGAcGtTTGATCCGGCTGC	SSLuc and CaBLAM C-terminal peptide optimization
ek_pep_CKKS-R	GGTTACCGTCTGTGCAAGAAGTCTTGAcGtTTGATCCGGCTGC	SSLuc and CaBLAM C-terminal peptide optimization
ek_pep_IEKIS-R	GGTTACCGTCTGATCGAAAAGATCTCTTGAcGtTTGATCCGGCTGC	SSLuc and CaBLAM C-terminal peptide optimization
ek_pep_IKKS-R	CGGTTACCGTCTGATCAAGAAGTCTTGAcGtTTGATCCGGCTGC	SSLuc and CaBLAM C-terminal peptide optimization
ek_pep_LEEIS-R	GTTACCGTCTGCTGGAAGAAATCTCTTGAcGtTTGATCCGGCTGC	SSLuc and CaBLAM C-terminal peptide optimization
ek_pep_LEKIS-R	GTTACCGTCTGCTGGAAAAGATCTCTTGAcGtTTGATCCGGCTGC	SSLuc and CaBLAM C-terminal peptide optimization
ek_pep_LEKISN-R	CCGTCTGCTGGAAAAGATCTCTAACTGAcGtTTGATCCGGCTGC	SSLuc and CaBLAM C-terminal peptide optimization
ek_pep_LEKS-R	GGTTACCGTCTGCTGGAAAAGTCTTGAcGtTTGATCCGGCTGC	SSLuc and CaBLAM C-terminal peptide optimization
ek_pep_LEKSS-R	GTTACCGTCTGCTGGAAAAGTCTTCTTGAcGtTTGATCCGGCTGC	SSLuc and CaBLAM C-terminal peptide optimization
ek_pep_LERILA-R	CTGCTGGAACGTATCCTGGCTTGAcGtTTGATCCGGCTGC	SSLuc and CaBLAM C-terminal peptide optimization
ek_pep_LKKIS-R	GTTACCGTCTGCTGAAGAAGATCTCTTGAcGtTTGATCCGGCTGC	SSLuc and CaBLAM C-terminal peptide optimization
ek_pep_VEKIS-R	GGTTACCGTCTGGTTGAAAAGATCTCTTGAcGtTTGATCCGGCTGC	SSLuc and CaBLAM C-terminal peptide optimization
ek_pep_VKKS-R	CGGTTACCGTCTGGTTAAGAAGTCTTGAcGtTTGATCCGGCTGC	SSLuc and CaBLAM C-terminal peptide optimization
mNG_eK_APD3A6-LLEEISN-C1-F	cagatccgctagcgctACCGGTCGCCACCATGGTGAGCAAGGGCGAGGAG	SSLuc and CaBLAM C-terminal peptide optimization
mNG_eK_APD3A6-LLEEISN-C1-R	GAGATCTGAGTCCGGATTACTTGTACTTAGTTAGAGATTTCTTCGAGCAGACGGTAAC	SSLuc and CaBLAM C-terminal peptide optimization
ek9h_GCamp6_RS20-R	TGAGCTCAGCCGACCTATAGCTC	GECI construction and directed evolution
NLP ekGCamp7c-R	CTCTTCAGTCAGTTGGTCCGGCAGGTTGGATCCACCAGAACCTCCGGATC	GECI construction and directed evolution
NLP ekGCamp7c_C’	GGAGGTTCTGGTGGATCCAACCTGCCGGACCAACTGACTGAAGAGCAGATCG	GECI construction and directed evolution
ekCaMPa6-R	CAA ATG TGG TAT GGC TGA TTA TGA TCA GTT ATC AAA GGA TCT CCT CGA ACA GTC	GECI construction and directed evolution
mNG_eK_3xGGS-R	GCT ACC GCC CGA GCC TCC ACT ACC GCC TGA GCT CAG CCG ACC TAT AGC TC	GECI construction and directed evolution
GF-d5N_eKL9h-F	GGATTTGAAGACTTCGTTGGTGACTGG	GECI construction and directed evolution
mNG_d10C-GF-eKL9h-R	CACCAACGAAGTCTTCAAATCCGGTAAAGTCCTTTTGCCACTCCTTG	GECI construction and directed evolution
mNGd10C_d5NeKL9h_5xGGS-R	GCTGGTCAGGCAGGTTGGATCCACCAGAACCTCCGGATC	GECI construction and directed evolution
ekCamp_RLLKKS-R	AGA TTT CTT CAA CAG ACG GTA ACC GGT AAC AGC AG	GECI construction and directed evolution
L9hyb-CaMP-GG114-F	GAGGACTTCGTTGGTGACTGGG	GECI construction and directed evolution
CaMP_APD-F	GTTACCATCAACTCTGCTTCTTCTGACTCTTC	GECI construction and directed evolution
CaMP_PEP_end-R	GCAGCCGGATCAAACGTCACAG	GECI construction and directed evolution
CaMP_APD_gPv-F	gttaactaTgaGGAATTCGTTCAGATGATGACCGCTAAGTC	GECI construction and directed evolution
CaMP_APD_gPv-R	CATCATCTGAACGAATTCCTCATAGTTAACTGGACCGTCACCGTCGATGTCAG	GECI construction and directed evolution
CaMP_APDs_1-F	AACCTGCCTGACCAGCTGAC	GECI construction and directed evolution
CaMP_APDs-A6_136-R	ACCGTCACCGTCGATGTCAGC	GECI construction and directed evolution
CaMP_APDs-A6_Q137P-F	CATCGACGGTGACGGTCCAGTTAACTACGAAGAATTCGTTCAGATGATGACCG	GECI construction and directed evolution
CaMP_APD2-A4_98-R	ACCGTCCTTGTCGAAAACACGG	GECI construction and directed evolution
CaMP_APD4-A4_98-R	ACCGTCCTTGTCAGCAACACG	GECI construction and directed evolution
CaMP_APD2-A4_N99I-F	GTGTTTTCGACAAGGACGGTATCGGTTACATCTCTGCTGCTGAACTGC	GECI construction and directed evolution
CaMP_APD4-A4_N99I-F	GTTGCTGACAAGGACGGTATCGGTTACATCTCTGCTGCTGAACTGC	GECI construction and directed evolution
APD_rs20-R	AGAAGACAGACGACCGAAAGCACG	GECI construction and directed evolution
APD3A6-F	GTTCCGTGTTACCATCAACTCTGCTTC	GECI construction and directed evolution
APD_EIS-R	GCAGCCGGATCAAACGTCAAGAGATTTCTTCGAGCAGACGGTAAC	GECI construction and directed evolution
APD_ISN-R	GCAGCCGGATCAAACGTCAGTTAGAGATTTCTTCGAGCAGACGG	GECI construction and directed evolution
APD3A6_ISN_pCAG-R	CCTGCACCTGAGGAGTGCGGCCGCttaGTTAGAGATTTCTTCGAGCAGACGG	GECI construction and directed evolution
APD3_A6_LEEISN_calmodulin-F	AACCTGCCTGACCAGCTGAC	GECI construction and directed evolution
APD3_A6_LEEISN_calmodulin-R	GTCAGCTGGTCAGGCAGGTT	GECI construction and directed evolution
APD3A6-F	AACCTGCCTGACCAGCTGAC	GECI construction and directed evolution
APD3A6_pNCST-R	GCAGCCGGATCAAACGTCACTTAGCGGTCATCATCTGAACGAATTCTTC	GECI construction and directed evolution
CaBLAM_APD3-F	TCTGCTTCTTCTGACTCTTCTAAGCGTC	GECI construction and directed evolution
APD3A6 CaM-R	CTTAGCGGTCATCATCTGAACGAATTCTTC	GECI construction and directed evolution
LLEEISN -R	GCAGCCGGATCAAACGTCAGTTAGAGATTTCTTCGAGCAGACGG	GECI construction and directed evolution
CaBLAM 294F -F	CGGTGTGTTTGATAAGGATGGCttcGGCTACATCAGTGCAGCAGAGC	GECI construction and directed evolution
CaBLAM 294L -F	CGGTGTGTTTGATAAGGATGGCctgGGCTACATCAGTGCAGCAGAGC	GECI construction and directed evolution
CaBLAM 294M -F	CGGTGTGTTTGATAAGGATGGCatgGGCTACATCAGTGCAGCAGAGC	GECI construction and directed evolution
CaBLAM 294V -F	CGGTGTGTTTGATAAGGATGGCgttGGCTACATCAGTGCAGCAGAGC	GECI construction and directed evolution
CaBLAM 294P -F	CGGTGTGTTTGATAAGGATGGCcctGGCTACATCAGTGCAGCAGAGC	GECI construction and directed evolution
CaBLAM 294T -F	CGGTGTGTTTGATAAGGATGGCaccGGCTACATCAGTGCAGCAGAGC	GECI construction and directed evolution
CaBLAM 294A -F	CGGTGTGTTTGATAAGGATGGCgctGGCTACATCAGTGCAGCAGAGC	GECI construction and directed evolution
CaBLAM 294Y -F	CGGTGTGTTTGATAAGGATGGCtacGGCTACATCAGTGCAGCAGAGC	GECI construction and directed evolution
CaBLAM 294H -F	CGGTGTGTTTGATAAGGATGGCcatGGCTACATCAGTGCAGCAGAGC	GECI construction and directed evolution
CaBLAM 294Q -F	CGGTGTGTTTGATAAGGATGGCcagGGCTACATCAGTGCAGCAGAGC	GECI construction and directed evolution
CaBLAM 294K -F	CGGTGTGTTTGATAAGGATGGCaagGGCTACATCAGTGCAGCAGAGC	GECI construction and directed evolution
CaBLAM 294D -F	CGGTGTGTTTGATAAGGATGGCgacGGCTACATCAGTGCAGCAGAGC	GECI construction and directed evolution
CaBLAM 294E -F	CGGTGTGTTTGATAAGGATGGCgaaGGCTACATCAGTGCAGCAGAGC	GECI construction and directed evolution
CaBLAM 294C -F	CGGTGTGTTTGATAAGGATGGCtgcGGCTACATCAGTGCAGCAGAGC	GECI construction and directed evolution
CaBLAM 294W -F	CGGTGTGTTTGATAAGGATGGCtggGGCTACATCAGTGCAGCAGAGC	GECI construction and directed evolution
CaBLAM 294R -F	CGGTGTGTTTGATAAGGATGGCcgtGGCTACATCAGTGCAGCAGAGC	GECI construction and directed evolution
CaBLAM 294S -F	CGGTGTGTTTGATAAGGATGGCtctGGCTACATCAGTGCAGCAGAGC	GECI construction and directed evolution
CaBLAM 294G -F	CGGTGTGTTTGATAAGGATGGCggtGGCTACATCAGTGCAGCAGAGC	GECI construction and directed evolution
CaBLAM 332F -R	TCATCATTTGTACAAACTCTTCGTAGTTTACgaaACCATCCCCATCGATGTCTGCTTC	GECI construction and directed evolution
CaBLAM 332L -R	TCATCATTTGTACAAACTCTTCGTAGTTTACcagACCATCCCCATCGATGTCTGCTTC	GECI construction and directed evolution
CaBLAM 390I -R	TCATCATTTGTACAAACTCTTCGTAGTTTACgatACCATCCCCATCGATGTCTGCTTC	GECI construction and directed evolution
CaBLAM 332M -R	TCATCATTTGTACAAACTCTTCGTAGTTTACcatACCATCCCCATCGATGTCTGCTTC	GECI construction and directed evolution
CaBLAM 332V -R	TCATCATTTGTACAAACTCTTCGTAGTTTACaacACCATCCCCATCGATGTCTGCTTC	GECI construction and directed evolution
CaBLAM 332T -R	TCATCATTTGTACAAACTCTTCGTAGTTTACggtACCATCCCCATCGATGTCTGCTTC	GECI construction and directed evolution
CaBLAM 332A -R	TCATCATTTGTACAAACTCTTCGTAGTTTACagcACCATCCCCATCGATGTCTGCTTC	GECI construction and directed evolution
CaBLAM 332Y -R	TCATCATTTGTACAAACTCTTCGTAGTTTACgtaACCATCCCCATCGATGTCTGCTTC	GECI construction and directed evolution
CaBLAM 332H -R	TCATCATTTGTACAAACTCTTCGTAGTTTACatgACCATCCCCATCGATGTCTGCTTC	GECI construction and directed evolution
CaBLAM 332N -R	TCATCATTTGTACAAACTCTTCGTAGTTTACgttACCATCCCCATCGATGTCTGCTTC	GECI construction and directed evolution
CaBLAM 332K -R	TCATCATTTGTACAAACTCTTCGTAGTTTACcttACCATCCCCATCGATGTCTGCTTC	GECI construction and directed evolution
CaBLAM 332D -R	TCATCATTTGTACAAACTCTTCGTAGTTTACgtcACCATCCCCATCGATGTCTGCTTC	GECI construction and directed evolution
CaBLAM 332E -R	TCATCATTTGTACAAACTCTTCGTAGTTTACttcACCATCCCCATCGATGTCTGCTTC	GECI construction and directed evolution
CaBLAM 332C -R	TCATCATTTGTACAAACTCTTCGTAGTTTACgcaACCATCCCCATCGATGTCTGCTTC	GECI construction and directed evolution
CaBLAM 332W -R	TCATCATTTGTACAAACTCTTCGTAGTTTACccaACCATCCCCATCGATGTCTGCTTC	GECI construction and directed evolution
CaBLAM 332R -R	TCATCATTTGTACAAACTCTTCGTAGTTTACacgACCATCCCCATCGATGTCTGCTTC	GECI construction and directed evolution
CaBLAM 332S -R	TCATCATTTGTACAAACTCTTCGTAGTTTACTGGACCATCCCCATCGATGTCTGCTTC	GECI construction and directed evolution
CaBLAM 332G -R	TCATCATTTGTACAAACTCTTCGTAGTTTACTGGACCATCCCCATCGATGTCTGCTTC	GECI construction and directed evolution
eK-ISN -R	CTTTGTTAGCAGCCGGATCAAaCgtcaGTTAGAGATCTTCTTCAGCAGACGGTAACC	GECI construction and directed evolution
eK RVTIN-R	GTTGATGGTAACACGGAACAGCATAGAAC	GECI construction and directed evolution
eK SASS-F	CTGTTCCGTGTTACCATCAACTCTGCTTCTTCTGACTCATCACGTCG	GECI construction and directed evolution
eK TAKSPA-R	AGCAGGAGACTTCGCTGTCATC	GECI construction and directed evolution
SPA eK-F	CAGCGAAGTCTCCTGCTGTTACCGGTTACCGTCTGCTCG	GECI construction and directed evolution
eK EDFV -F	GAGGACTTCGTTGGTGACTGGGAG	GECI construction and directed evolution
eK KKISN -R	GTTAGAGATCTTCTTCAGCAGACGGTAACC	GECI construction and directed evolution
eK RVTIN SASS-R	AGAAGAAGCAGAGTTGATGGTAACACGGAACAGCATAGAAC	GECI construction and directed evolution
APD3A6_S151_F-R	GTAACCGGTAACAGCAGGGAACTTAGCGGTCATCATCTGAACGAATTCTTC	GECI construction and directed evolution
APD3A6_S151_L-R	GTAACCGGTAACAGCAGGCAGCTTAGCGGTCATCATCTGAACGAATTCTTC	GECI construction and directed evolution
APD3A6_S151_I-R	GTAACCGGTAACAGCAGGGATCTTAGCGGTCATCATCTGAACGAATTCTTC	GECI construction and directed evolution
APD3A6_S151_M-R	GTAACCGGTAACAGCAGGCATCTTAGCGGTCATCATCTGAACGAATTCTTC	GECI construction and directed evolution
APD3A6_S151_V-R	GTAACCGGTAACAGCAGGAACCTTAGCGGTCATCATCTGAACGAATTCTTC	GECI construction and directed evolution
APD3A6_S151_P-R	GTAACCGGTAACAGCAGGAGGCTTAGCGGTCATCATCTGAACGAATTCTTC	GECI construction and directed evolution
APD3A6_S151_T-R	GTAACCGGTAACAGCAGGGGTCTTAGCGGTCATCATCTGAACGAATTCTTC	GECI construction and directed evolution
APD3A6_S151_A-R	GTAACCGGTAACAGCAGGAGCCTTAGCGGTCATCATCTGAACGAATTCTTC	GECI construction and directed evolution
APD3A6_S151_Y-R	GTAACCGGTAACAGCAGGGTACTTAGCGGTCATCATCTGAACGAATTCTTC	GECI construction and directed evolution
APD3A6_S151_H-R	GTAACCGGTAACAGCAGGATGCTTAGCGGTCATCATCTGAACGAATTCTTC	GECI construction and directed evolution
APD3A6_S151_Q-R	GTAACCGGTAACAGCAGGCTGCTTAGCGGTCATCATCTGAACGAATTCTTC	GECI construction and directed evolution
APD3A6_S151_N-R	GTAACCGGTAACAGCAGGGTTCTTAGCGGTCATCATCTGAACGAATTCTTC	GECI construction and directed evolution
APD3A6_S151_K-R	GTAACCGGTAACAGCAGGCTTCTTAGCGGTCATCATCTGAACGAATTCTTC	GECI construction and directed evolution
APD3A6_S151_D-R	GTAACCGGTAACAGCAGGGTCCTTAGCGGTCATCATCTGAACGAATTCTTC	GECI construction and directed evolution
APD3A6_S151_E-R	GTAACCGGTAACAGCAGGTTCCTTAGCGGTCATCATCTGAACGAATTCTTC	GECI construction and directed evolution
APD3A6_S151_W-R	GTAACCGGTAACAGCAGGCCACTTAGCGGTCATCATCTGAACGAATTCTTC	GECI construction and directed evolution
APD3A6_S151_R-R	GTAACCGGTAACAGCAGGACGCTTAGCGGTCATCATCTGAACGAATTCTTC	GECI construction and directed evolution
APD3A6_S151_G-R	GTAACCGGTAACAGCAGGACCCTTAGCGGTCATCATCTGAACGAATTCTTC	GECI construction and directed evolution
APD3A6_A153_F-R	CAGACGGTAACCGGTAACGAAAGGAGACTTAGCGGTCATCATCTGAAC	GECI construction and directed evolution
APD3A6_A153_L-R	CAGACGGTAACCGGTAACCAGAGGAGACTTAGCGGTCATCATCTGAAC	GECI construction and directed evolution
APD3A6_A153_I-R	CAGACGGTAACCGGTAACGATAGGAGACTTAGCGGTCATCATCTGAAC	GECI construction and directed evolution
APD3A6_A153_M-R	CAGACGGTAACCGGTAACCATAGGAGACTTAGCGGTCATCATCTGAAC	GECI construction and directed evolution
APD3A6_A153_V-R	CAGACGGTAACCGGTAACAACAGGAGACTTAGCGGTCATCATCTGAAC	GECI construction and directed evolution
APD3A6_A153_P-R	CAGACGGTAACCGGTAACAGGAGGAGACTTAGCGGTCATCATCTGAAC	GECI construction and directed evolution
APD3A6_A153_T-R	CAGACGGTAACCGGTAACGGTAGGAGACTTAGCGGTCATCATCTGAAC	GECI construction and directed evolution
APD3A6_A153_Y-R	CAGACGGTAACCGGTAACGTAAGGAGACTTAGCGGTCATCATCTGAAC	GECI construction and directed evolution
APD3A6_A153_H-R	CAGACGGTAACCGGTAACATGAGGAGACTTAGCGGTCATCATCTGAAC	GECI construction and directed evolution
APD3A6_A153_Q-R	CAGACGGTAACCGGTAACCTGAGGAGACTTAGCGGTCATCATCTGAAC	GECI construction and directed evolution
APD3A6_A153_N-R	CAGACGGTAACCGGTAACGTTAGGAGACTTAGCGGTCATCATCTGAAC	GECI construction and directed evolution
APD3A6_A153_K-R	CAGACGGTAACCGGTAACCTTAGGAGACTTAGCGGTCATCATCTGAAC	GECI construction and directed evolution
APD3A6_A153_D-R	CAGACGGTAACCGGTAACGTCAGGAGACTTAGCGGTCATCATCTGAAC	GECI construction and directed evolution
APD3A6_A153_E-R	CAGACGGTAACCGGTAACTTCAGGAGACTTAGCGGTCATCATCTGAAC	GECI construction and directed evolution
APD3A6_A153_W-R	CAGACGGTAACCGGTAACCCAAGGAGACTTAGCGGTCATCATCTGAAC	GECI construction and directed evolution
APD3A6_A153_R-R	CAGACGGTAACCGGTAACACGAGGAGACTTAGCGGTCATCATCTGAAC	GECI construction and directed evolution
APD3A6_A153_S-R	CAGACGGTAACCGGTAACAGAAGGAGACTTAGCGGTCATCATCTGAAC	GECI construction and directed evolution
APD3A6_A153_G-R	CAGACGGTAACCGGTAACACCAGGAGACTTAGCGGTCATCATCTGAAC	GECI construction and directed evolution
APD3A6_152-F	CCTGCTGTTACCGGTTACCGTC	GECI construction and directed evolution
APD3A6_154-F	GTTACCGGTTACCGTCTGCTCG	GECI construction and directed evolution
APD3A6_S151L_A153T-R	CAGACGGTAACCGGTAACGGTAGGCAGCTTAGCGGTCATCATCTGAACGAATTCTTC	GECI construction and directed evolution
APD3A6_S151L_A153Y-R	CAGACGGTAACCGGTAACGTAAGGCAGCTTAGCGGTCATCATCTGAACGAATTCTTC	GECI construction and directed evolution
APD3A6_S151L_A153S-R	CAGACGGTAACCGGTAACAGAAGGCAGCTTAGCGGTCATCATCTGAACGAATTCTTC	GECI construction and directed evolution
APD3A6_S151L_A153G-R	CAGACGGTAACCGGTAACACCAGGCAGCTTAGCGGTCATCATCTGAACGAATTCTTC	GECI construction and directed evolution
APD3A6_S151Q_A153T-R	CAGACGGTAACCGGTAACGGTAGGCTGCTTAGCGGTCATCATCTGAACGAATTCTTC	GECI construction and directed evolution
APD3A6_S151Q_A153Y-R	CAGACGGTAACCGGTAACGTAAGGCTGCTTAGCGGTCATCATCTGAACGAATTCTTC	GECI construction and directed evolution
APD3A6_S151Q_A153S-R	CAGACGGTAACCGGTAACAGAAGGCTGCTTAGCGGTCATCATCTGAACGAATTCTTC	GECI construction and directed evolution
APD3A6_S151Q_A153G-R	CAGACGGTAACCGGTAACACCAGGCTGCTTAGCGGTCATCATCTGAACGAATTCTTC	GECI construction and directed evolution
APD3A6_S151T_A153T-R	CAGACGGTAACCGGTAACGGTAGGGGTCTTAGCGGTCATCATCTGAACGAATTCTTC	GECI construction and directed evolution
APD3A6_S151T_A153Y-R	CAGACGGTAACCGGTAACGTAAGGGGTCTTAGCGGTCATCATCTGAACGAATTCTTC	GECI construction and directed evolution
APD3A6_S151T_A153S-R	CAGACGGTAACCGGTAACAGAAGGGGTCTTAGCGGTCATCATCTGAACGAATTCTTC	GECI construction and directed evolution
APD3A6_S151T_A153G-R	CAGACGGTAACCGGTAACACCAGGGGTCTTAGCGGTCATCATCTGAACGAATTCTTC	GECI construction and directed evolution
APD3A6_S151K_A153T-R	CAGACGGTAACCGGTAACGGTAGGCTTCTTAGCGGTCATCATCTGAACGAATTCTTC	GECI construction and directed evolution
APD3A6_S151K_A153Y-R	CAGACGGTAACCGGTAACGTAAGGCTTCTTAGCGGTCATCATCTGAACGAATTCTTC	GECI construction and directed evolution
APD3A6_S151K_A153S-R	CAGACGGTAACCGGTAACAGAAGGCTTCTTAGCGGTCATCATCTGAACGAATTCTTC	GECI construction and directed evolution
ek_ISN_pC1-R	CTAGATCCGGTGGATCCTTACTttaGTTAGAGATTTCTTCGAGCAGACGGTAAC	mammalian vector construction
APD3A6_S151K_A153G-R	CAGACGGTAACCGGTAACACCAGGCTTCTTAGCGGTCATCATCTGAACGAATTCTTC	mammalian vector construction
APD3A6_pC1-R	GAGATCTGAGTCCGGATTACTTGTACTTACTTAGCGGTCATCATCTGAACGAATTCTTC	mammalian vector construction
ISN-IE_Lifeact-R	CTGATTATGATCTAGAGTCGCGGCCGCTTAGTTAGAGATCTTCTTCAGCAGACGGTAAC	mammalian vector construction
LifeAct-F	GGAGGAGGGGGATCCAccggtcgccaccATGGTGAGCAAGGGCGAGGAG	mammalian vector construction
TOMM20-FP_ins-F	GGCGGTAGCGGGGATCCACCGGTCGCCACCATGGTGAGCAAGGGCGAGG	mammalian vector construction
ISN-IE_H2B-C-R	GCCTCCGGAGCCTCCAGATCTGAGTCCGGAGTTAGAGATCTTCTTCAGCAGACGGTAAC	mammalian vector construction
ISN-IE_CytERM-R	CTGATTATGATCTAGAGTCGCGGCCGCTTAGTTAGAGATCTTCTTCAGCAGACGGTAAC	mammalian vector construction
pNCST IE ISN EDFV -F	GAAAACCTGTACTTCCAGGGTATGGAAGACTTCGTTGGTGACTGGGAAC	mammalian vector construction
t2a mCh2 GMDELYK pNCST -R	CAGCCGGATCAAACGTCACTTATACAGCTCGTCCATGCCGC	mammalian vector construction
T2A AGTSG -F	GCAGGTACCTCAGGAGCCGG	mammalian vector construction
KKISN T2A -R	GCTCCTGAGGTACCTGCGTTAGAGATCTTCTTCAGCAGACGGTAACC	mammalian vector construction
PB1 SSluc -F	GAGGATCGACCCAAGGAGGATCCATGGAAGACTTCGTTGGTGACTGGG	mammalian vector construction
